# Supplementary material for: Electrically and Thermally Triggered Three-Dimensional Graphene-Foam-Reinforced Shape Memory Epoxy Composites
Source: Polymers (Basel). 2023 Jun 30;15(13):2903. doi: 10.3390/polym15132903 (PMC10346916; doi:10.3390/polym15132903)
Supplement: Supplementary file 1 [file polymers-15-02903-s001.zip]

Archive with 1 entries (1 files):
- polymers-2452915-supplementary.pdf
